# Supplementary material for: Evidence for Snake Venom Plasticity in a Long-Term Study with Individual Captive Bothrops atrox
Source: Toxins (Basel). 2019 May 24;11(5):294. doi: 10.3390/toxins11050294 (PMC6563259; doi:10.3390/toxins11050294)
Supplement: Supplementary file 1 [file toxins-11-00294-s001.zip]

Archive with 3 entries (2 files):
- Supplementary material/
- Supplementary material/Supplementary Table 1.xlsx
- Supplementary material/Supplementary Table 2.xlsx
