# Supplementary material for: Evidence for Snake Venom Plasticity in a Long-Term Study with Individual Captive Bothrops atrox
Source: Toxins (Basel). 2019 May 24;11(5):294. doi: 10.3390/toxins11050294 (PMC6563259; doi:10.3390/toxins11050294)
Supplement: Supplementary file 1 [file toxins-11-00294-s001.zip › Supplementary material/Supplementary Table 1.xlsx]

## Sheet: AmostrasOficiais
	Supplementary Table 1. General information on the snakes included in the study and venom extraction dates.
	Snake Code	Collection			Snake characters		Venom extractions
		Area	GPS	Date	Size (SVL - cm)*	Gender	First extraction	Last extraction	Intermediate extractions
	ATXF 26	Forest	S 03°03’59.03”/W 54°58’8.94”	2013-01-03	670	M	2013-01-08	2016-01-07	2013-02-18	2013-04-01	2013-05-09	2013-06-18	2013-07-29	2013-09-11	2013-10-21	2013-12-02	2014-01-17	2014-02-25	2014-04-03	2014-05-13	2014-06-24	2014-08-05	2014-09-18	2014-10-29	2015-04-23	2015-06-03	2015-07-13	2015-08-14	2015-10-01	2015-11-20
	ATXF 28	Forest	S 03°03’59.03”/W 54°58’8.94”	2013-04-07	735	F	2013-05-02	2016-01-07	2013-06-18	2013-07-29	2013-09-11	2013-10-21	2013-12-02	2014-01-17	2014-02-25	2014-04-03	2014-05-13	2014-06-24	2014-08-05	2014-09-18	2014-10-29	2015-04-23	2015-06-03	2015-07-13	2015-08-14	2015-10-01	2015-11-20
	ATXF 29	Forest	S 03°03’59.03”/W 54°58’8.94”	2013-04-07	680	M	2013-05-02	2015-10-01	2013-06-18	2013-07-29	2013-09-11	2013-10-21	2013-12-02	2014-01-17	2014-02-25	2014-04-03	2014-05-13	2014-06-24	2014-08-05	2014-09-18	2015-04-23	2015-06-03	2015-07-13	2015-08-14
	ATXO 6	Pasture	S 01°46’03.39”/W 55°43’53.31”	2012-06-09	759	F	2012-08-09	2016-01-07	2012-11-12	2013-01-09	2013-02-18	2013-04-01	2013-05-09	2013-06-18	2013-07-29	2013-09-11	2013-10-21	2013-12-02	2014-01-17	2014-02-25	2014-04-03	2014-05-13	2014-06-24	2014-08-05	2014-09-18	2014-10-29	2015-04-23	2015-06-03	2015-07-13	2015-08-14	2015-10-01	2015-11-20	2016-01-07
	ATXO 7	Pasture	S 01°46’03.39”/W 55°43’53.31”	2012-11-16	775	F	2012-11-22	2014-10-29	2013-01-10	2013-02-20	2013-04-01	2013-05-09	2013-06-18	2013-07-29	2013-09-11	2013-10-21	2013-12-02	2014-01-17	2014-02-25	2014-04-03	2014-05-13	2014-06-24	2014-08-05	2014-09-18
	ATXO 9	Pasture	S 01°46’03.39”/W 55°43’53.31”	2013-01-12	580	F	2013-02-08	2016-07-26	2013-04-01	2013-05-09	2013-06-18	2013-07-29	2013-09-11	2013-10-21	2013-12-02	2014-01-17	2014-02-25	2014-04-03	2014-05-13	2014-06-24	2014-08-05	2014-09-18	2014-10-29	2015-04-23	2015-07-13	2015-08-14	2015-10-01	2015-11-20	2016-01-07	2016-02-17	2016-05-30
	ATXS 1	Savannah	S 02°26’49.97”/W 54°54’8.9”	2012-07-30	965	F	2012-08-09	2014-10-29	2013-01-08	2013-02-18	2013-04-01	2013-05-09	2013-06-18	2013-07-29	2013-09-11	2013-10-21	2013-12-02	2014-01-17	2014-02-25	2014-04-03	2014-05-13	2014-06-24	2014-08-05	2014-09-18
	ATXS 2	Savannah	S 02°26’49.97”/W 54°54’8.9”	2012-10-27	840	F	2012-11-12	2016-07-26	2013-01-08	2013-02-18	2013-04-01	2013-05-09	2013-06-18	2013-07-29	2013-09-11	2013-10-21	2013-12-02	2014-01-17	2014-02-25	2014-04-03	2014-05-13	2014-06-24	2014-08-05	2014-09-18	2014-10-29	2015-04-23	2015-06-03	2015-07-13	2015-10-01	2015-11-20	2016-01-07	2016-02-17	2016-04-07	2016-05-30
	ATXV 8	Floodplain	S 02°18’30.77”/W 54°42’48.28”	2012-02-24	560	F	2012-03-07	2014-02-25	2012-03-09	2012-04-13	2012-05-09	2012-06-08	2012-08-09	2012-10-29	2013-01-10	2013-02-18	2013-04-01	2013-05-09	2013-06-18	2013-07-29	2013-09-11	2013-10-21	2013-12-02	2014-01-17
	ATXV 25	Floodplain	S 02°15’23.22”/W 54°40’38.76”	2014-08-08	821	M	2014-09-01	2016-07-26	2014-10-14	2015-04-23	2015-06-03	2015-07-13	2015-08-14	2015-10-01	2015-11-20	2016-01-07	2016-02-17	2016-04-07	2016-05-30
	ATXV 31	Floodplain	S 02°15’23.22”/W 54°40’38.76”	2014-08-08	631	F	2014-09-01	2016-07-26	2014-10-14	2015-04-23	2015-06-03	2015-07-13	2015-10-01	2015-11-20	2016-01-07	2016-02-17	2016-04-07	2016-05-30
	ATXV 42	Floodplain	S 02°15’23.22”/W 54°40’38.76”	2014-08-08	750	F	2014-09-01	2016-07-26	2014-10-14	2015-05-25	2015-07-07	2015-08-14	2015-09-25	2015-11-20	2016-01-07	2016-02-17	2016-04-07	2016-05-30
	*SVL – size of the snakes measured as snout‐vent length.
	Highlighted are the dates of venom extractions of samples subjected to chromatography
