# Supplementary material for: Evidence for Snake Venom Plasticity in a Long-Term Study with Individual Captive Bothrops atrox
Source: Toxins (Basel). 2019 May 24;11(5):294. doi: 10.3390/toxins11050294 (PMC6563259; doi:10.3390/toxins11050294)
Supplement: Supplementary file 1 [file toxins-11-00294-s001.zip › Supplementary material/Supplementary Table 2.xlsx]

## Sheet: Planilha1
		Supplementary Table 2. Values of area and height of variable peaks between first and last venom extractions
		Snake Code		Variable fractions
				Retention time (min)		% area			% height
						First extraction	Last extraction		First extraction	Last extraction
		ATXS 1		71.19		2.36	5.03		3.1	6.29
		ATXS 2		76.68		2.18	6.82		2.77	7.31
		ATXV 31		62.83		13.18	8.23		12.19	8.69
		ATXV 42		81.03		5.47	1.28		5.15	1.21
				85.27		6.86	2.73		9.39	3.46
		ATXV 46		69.75		5.59	7.93		6.8	10.25
				76.71		3.31	10.49		4.23	12.03
		ATXF 26		65.1		9.2	0.4		11.41	0.71
				69.4		4	9.67		5.22	10.18
				82.89		8.33	0.32		4.41	0.45
				85.7		0	13.68		0	14.06
		ATXO 9		56.2		2.84	6.62		3.97	8.04
				62.79		17.81	3.57		15.47	4.74
				68.44		0.68	6.8		0.77	8.41
				85.55		2.16	13.62		5.6	14.11
		ATXV 8		80.56		9.66	1.63		7.2	1.7
				83.7		1.31	16.65		1.55	11.55
		ATXV 25		67.17		4.78	1.56		6.14	2.6
				81.13		6.95	3.49		5.78	2.42
				84.16		2.34	12.84		3.16	12.9
				85.22		6.05	3.31		7.77	5.1
